# Supplementary material for: Examining the Effect of Increased Aerobic Exercise in Moderately Fit Adults on Psychological State and Cognitive Function
Source: Front Hum Neurosci. 2022 Jul 12;16:833149. doi: 10.3389/fnhum.2022.833149 (PMC9317941; doi:10.3389/fnhum.2022.833149)
Supplement: Supplementary file 1 [file Table_1.XLSX]

## Sheet: Stroop
Supplementary Table 1. Stroop Task.
	Control		Increaser		TIME	TIME * GROUP
	Before	After	Before	After	p value (effect size)	p value (effect size)
Proportion Correct
Congruent	0.99 (0.01)	0.97 (0.08)	0.99 (0.02)	0.96 (0.13)	0.046 (0.058)*	0.895 (0.000)
Incongruent	0.77 (0.38)	0.92 (0.21)	0.93 (0.19)	0.95 (0.12)	0.027 (0.071)*	0.086 (0.043)
Reaction Time (seconds)
Congruent Correct	1.01 (0.26)	1.28 (0.21)	1.05 (0.27)	1.23 (0.32)	<0.001 (0.365)*	0.204 (0.024)
Incongruent Correct	1.17 (0.58)	1.35 (0.31)	1.12 (0.28)	1.35 (0.30)	<0.001 (0.168)*	0.660 (0.003)
Interference Score	20.17 (37.32)	4.82 (18.23)	4.75 (16.90)	0.60 (2.26)	0.010 (0.096)*	0.131 (0.034)
Data presented as Mean (SD). *p<0.05

## Sheet: Flanker
Supplementary Table 2. Eriksen Flanker Task
	Control		Increaser		TIME	TIME * GROUP
	Before	After	Before	After	p value (effect size)	p value (effect size)
Proportion Correct
Congruent	0.97 (0.04)	0.96 (0.10)	0.98 (0.02)	0.96 (0.09)	0.198 (0.024)	0.649 (0.003)
Incongruent	0.98 (0.02)	0.97 (0.09)	0.98 (0.02)	0.96 (0.08)	0.079 (0.045)	0.691 (0.002)
Neutral	0.97 (0.03)	0.97 (0.07)	0.98 (0.03)	0.96 (0.07)	0.240 (0.020)	0.445 (0.009)
Reaction Time (seconds)
Congruent Correct	0.77 (0.14)	0.71 (0.17)	0.76 (0.13)	0.74 (0.20)	0.072 (0.047)	0.324 (0.014)
Incongruent Correct	0.80 (0.31)	0.71 (0.16)	0.80 (0.16)	0.75 (0.21)	0.022 (0.074)*	0.484 (0.007)
Neutral Correct	0.82 (0.31)	0.72 (0.15)	0.82 (0.14)	0.76 (0.27)	0.020 (0.077)*	0.406 (0.010)
Data presented as Mean (SD). *p<0.05

## Sheet: Nback
Supplementary Table 3. N-back Task
	Control		Increaser		TIME	TIME * GROUP
	Before	After	Before	After	p value (effect size)	p value (effect size)
Target Percent Correct
N0	92.14 (15.48)	75.71 (25.71)	93.21 (16.42)	90.36 (19.19)	<0.001 (0.156)*	0.015 (0.084)*
N1	73.56 (34.21)	77.20 (29.11)	70.00 (33.37)	69.88 (31.92)	0.733 (0.002)	0.716 (0.002)
N2	69.98 (28.25)	67.41 (19.47)	61.91 (29.51)	65.89 (27.70)	0.845 (0.001)	0.368 (0.013)
N3	53.73 (25.77)	58.16 (22.68)	58.53 (24.40)	53.18 (24.01)	0.894 (0.000)	0.158 (0.032)
Reaction Time (seconds)
N0 Correct	1.14 (0.46)	1.20 (0.86)	1.10 (0.43)	1.10 (0.53)	0.784 (0.001)	0.736 (0.002)
N1 Correct	1.11 (0.67)	0.99 (0.51)	1.06 (0.77)	0.80 (0.39)	0.080 (0.056)	0.529 (0.007)
N2 Correct	1.21 (0.64)	0.98 (0.55)	1.17 (0.77)	1.00 (0.78)	0.012 (0.097)*	0.700 (0.002)
N3 Correct	1.16 (1.12)	1.08 (0.70)	1.06 (0.67)	1.04 (0.88)	0.661 (0.003)	0.740 (0.002)
Data presented as Mean (SD). *p<0.05
